# Supplementary material for: Shared medication coordination in a social psychiatric residence: adaptation to meet local requirements
Source: BMC Psychiatry. 2025 Mar 6;25:209. doi: 10.1186/s12888-025-06653-2 (PMC11887218; doi:10.1186/s12888-025-06653-2)
Supplement: Supplementary file 1 — Supplementary Material 1. Summary of the MedCo adaptation activities. [file 12888_2025_6653_MOESM1_ESM.xlsx]

## Sheet: Workshops
	Supplementary file 1. Summary of the MedCo adaptation activities
	Adaptation phases	Activities
	1) Assessment and Decisions	• Considered the new context and target population • Formed an adaptation team • Preparing workshops
	2) Planned adaptation	• Pre-selected/adapted intervention approaches
		o Introduced the intervention programme o Discussed anticipated intervention challenging topics o Identified needs to address topics o Initiated context mapping
		• Considered implementation challenging topics and identified necessary solutions • Pre-selected, adapted/developed tools • Conducted informal target population interviews (ongoing)
		o Assessed the context mapping o Gathered recommendations for fitting intervention core activities with the context o Addressed new anticipated challenging topics and needs for approaches and tools o Pre-selected tools
	3) Intervention modulation	• Modulated 1st intervention draft • Produced and adapted tools • Planned tests - using the 'prospective acceptability' survey findings
		o Assessed 1st intervention draft o Assessed challenging topics o Proposed needs and approaches/tools for addressing the topics o Produced tools
	4) Responsive adaptation and evaluation	• Introduced and trained target population • Recruited intervention delivers • Adapted and real-world tested 1st intervention draft • Undertook responsive adaptations • Produced and adapted tools • Used the 'concurrent acceptability' survey to support participants performance
		o Assessed and adapted intervention and tools based on three test iterations o Discussed topics and solutions o Adapted tools
		• Modulated and tested 2nd intervention draft • Integrated feedback from content and context experts • Adapted and produced tools • Optimised intervention flow
		o Adapted intervention and tools based on 2nd intervention draft and in total five test iterations o Discussed topics, needs, and adapted tools
		• Modulated and tested 3rd intervention draft • Integrated feedback from context and context experts • Evaluated feasibility and acceptability • Adapted tools
		o Adapted intervention and tools based on 3rd intervention draft and in total ten test iterations o Discussed topics, needs and adapted tools
		• Obtained recommendations from a healthcare communication specialist
		o Adapted tools
		• Adapted tools • Compiled tools into a toolbox
	Activities performed in workshops are illustrated in white boxes. Activities between the workshops in grey boxes. Content experts: Persons afiliated to the original residence. Context experts: Persons afiliated to the new residence. MedCo: Medication Coordination. SDM: Shared Decision-Making. PI: Patient Involvement.
